# Supplementary material for: Y-Complex Proteins Show RNA-Dependent Binding Events at the Cell Membrane and Distinct Single-Molecule Dynamics
Source: Cells. 2022 Mar 9;11(6):933. doi: 10.3390/cells11060933 (PMC8945944; doi:10.3390/cells11060933)
Supplement: Supplementary file 1 [file cells-11-00933-s001.zip]

Archive with 1 entries (1 files):
- cells-1580000-supplementary.pdf
